# Supplementary material for: A study of consumer-generated advertising—An experimental analysis based on purchase experiences, information channels, and privacy costs
Source: PLoS One. 2026 Feb 19;21(2):e0340481. doi: 10.1371/journal.pone.0340481 (PMC12919808; doi:10.1371/journal.pone.0340481)
Supplement: S1 Table — (XLSX) [file pone.0340481.s001.xlsx]

## Sheet: Sheet1
purchase experience	information channels	recommendation intention（from low to high：1-7）
had not purchase	autonomous	1
had not purchase	autonomous	1
had not purchase	autonomous	1
had not purchase	autonomous	1
had not purchase	autonomous	1
had not purchase	autonomous	1
had not purchase	autonomous	1
had not purchase	autonomous	1
had not purchase	autonomous	1
had not purchase	autonomous	1
had not purchase	autonomous	1
had not purchase	autonomous	2
had not purchase	autonomous	2
had not purchase	autonomous	2
had not purchase	autonomous	2
had not purchase	autonomous	2
had not purchase	autonomous	2
had not purchase	autonomous	2
had not purchase	autonomous	2
had not purchase	autonomous	2
had not purchase	autonomous	2
had not purchase	autonomous	2
had not purchase	autonomous	2
had not purchase	autonomous	2
had not purchase	autonomous	2
had not purchase	autonomous	3
had not purchase	autonomous	3
had not purchase	autonomous	3
had not purchase	autonomous	3
had not purchase	autonomous	3
had not purchase	autonomous	3
had not purchase	autonomous	3
had not purchase	autonomous	3
had not purchase	autonomous	4
had not purchase	autonomous	4
had not purchase	autonomous	4
had not purchase	autonomous	4
had not purchase	autonomous	5
had not purchase	autonomous	5
had not purchase	autonomous	5
had not purchase	autonomous	5
had not purchase	autonomous	5
had not purchase	autonomous	6
had not purchase	autonomous	6
had not purchase	autonomous	6
had not purchase	autonomous	6
had not purchase	autonomous	6
had not purchase	autonomous	6
had not purchase	autonomous	6
had not purchase	autonomous	7
had not purchase	autonomous	7
had not purchase	autonomous	7
had not purchase	autonomous	7
had not purchase	autonomous	7
had not purchase	autonomous	7
had purchase	autonomous	1
had purchase	autonomous	1
had purchase	autonomous	1
had purchase	autonomous	1
had purchase	autonomous	1
had purchase	autonomous	1
had purchase	autonomous	1
had purchase	autonomous	2
had purchase	autonomous	2
had purchase	autonomous	2
had purchase	autonomous	2
had purchase	autonomous	2
had purchase	autonomous	2
had purchase	autonomous	2
had purchase	autonomous	2
had purchase	autonomous	2
had purchase	autonomous	3
had purchase	autonomous	3
had purchase	autonomous	3
had purchase	autonomous	3
had purchase	autonomous	3
had purchase	autonomous	3
had purchase	autonomous	3
had purchase	autonomous	3
had purchase	autonomous	3
had purchase	autonomous	3
had purchase	autonomous	3
had purchase	autonomous	3
had purchase	autonomous	3
had purchase	autonomous	3
had purchase	autonomous	3
had purchase	autonomous	4
had purchase	autonomous	4
had purchase	autonomous	4
had purchase	autonomous	4
had purchase	autonomous	4
had purchase	autonomous	4
had purchase	autonomous	4
had purchase	autonomous	4
had purchase	autonomous	4
had purchase	autonomous	4
had purchase	autonomous	4
had purchase	autonomous	4
had purchase	autonomous	4
had purchase	autonomous	4
had purchase	autonomous	4
had purchase	autonomous	4
had purchase	autonomous	4
had purchase	autonomous	4
had purchase	autonomous	4
had purchase	autonomous	5
had purchase	autonomous	5
had purchase	autonomous	5
had purchase	autonomous	5
had purchase	autonomous	5
had purchase	autonomous	5
had purchase	autonomous	5
had purchase	autonomous	5
had purchase	autonomous	5
had purchase	autonomous	5
had purchase	autonomous	5
had purchase	autonomous	5
had purchase	autonomous	5
had purchase	autonomous	5
had purchase	autonomous	5
had purchase	autonomous	5
had purchase	autonomous	5
had purchase	autonomous	5
had purchase	autonomous	5
had purchase	autonomous	5
had purchase	autonomous	5
had purchase	autonomous	5
had purchase	autonomous	5
had purchase	autonomous	6
had purchase	autonomous	6
had purchase	autonomous	6
had purchase	autonomous	6
had purchase	autonomous	6
had purchase	autonomous	6
had purchase	autonomous	6
had purchase	autonomous	6
had purchase	autonomous	6
had purchase	autonomous	6
had purchase	autonomous	6
had purchase	autonomous	6
had purchase	autonomous	6
had purchase	autonomous	6
had purchase	autonomous	6
had purchase	autonomous	6
had purchase	autonomous	6
had purchase	autonomous	6
had purchase	autonomous	6
had purchase	autonomous	6
had purchase	autonomous	7
had purchase	autonomous	7
had purchase	autonomous	7
had purchase	autonomous	7
had purchase	autonomous	7
had purchase	autonomous	7
had purchase	autonomous	7
had purchase	autonomous	7
had purchase	autonomous	7
had purchase	autonomous	7
had purchase	autonomous	7
had purchase	autonomous	7
had purchase	autonomous	7
had purchase	autonomous	7
had purchase	autonomous	7
had purchase	autonomous	7
had purchase	autonomous	7
had purchase	autonomous	7
had purchase	autonomous	7
had purchase	autonomous	7
had purchase	autonomous	7
had purchase	friend	1
had purchase	friend	1
had purchase	friend	1
had purchase	friend	1
had purchase	friend	1
had purchase	friend	1
had purchase	friend	1
had purchase	friend	1
had purchase	friend	2
had purchase	friend	2
had purchase	friend	2
had purchase	friend	2
had purchase	friend	2
had purchase	friend	2
had purchase	friend	2
had purchase	friend	2
had purchase	friend	2
had purchase	friend	2
had purchase	friend	2
had purchase	friend	2
had purchase	friend	2
had purchase	friend	2
had purchase	friend	2
had purchase	friend	2
had purchase	friend	2
had purchase	friend	2
had purchase	friend	2
had purchase	friend	2
had purchase	friend	2
had purchase	friend	3
had purchase	friend	3
had purchase	friend	3
had purchase	friend	3
had purchase	friend	3
had purchase	friend	3
had purchase	friend	3
had purchase	friend	3
had purchase	friend	3
had purchase	friend	3
had purchase	friend	3
had purchase	friend	3
had purchase	friend	3
had purchase	friend	3
had purchase	friend	3
had purchase	friend	3
had purchase	friend	4
had purchase	friend	4
had purchase	friend	4
had purchase	friend	4
had purchase	friend	4
had purchase	friend	4
had purchase	friend	4
had purchase	friend	4
had purchase	friend	4
had purchase	friend	4
had purchase	friend	4
had purchase	friend	4
had purchase	friend	5
had purchase	friend	5
had purchase	friend	5
had purchase	friend	5
had purchase	friend	5
had purchase	friend	5
had purchase	friend	5
had purchase	friend	5
had purchase	friend	5
had purchase	friend	5
had purchase	friend	5
had purchase	friend	5
had purchase	friend	5
had purchase	friend	5
had purchase	friend	5
had purchase	friend	5
had purchase	friend	5
had purchase	friend	5
had purchase	friend	5
had purchase	friend	6
had purchase	friend	6
had purchase	friend	6
had purchase	friend	6
had purchase	friend	6
had purchase	friend	6
had purchase	friend	6
had purchase	friend	6
had purchase	friend	6
had purchase	friend	6
had purchase	friend	6
had purchase	friend	6
had purchase	friend	6
had purchase	friend	6
had purchase	friend	6
had purchase	friend	6
had purchase	friend	6
had purchase	friend	6
had purchase	friend	6
had purchase	friend	6
had purchase	friend	6
had purchase	friend	6
had purchase	friend	6
had purchase	friend	6
had purchase	friend	6
had purchase	friend	6
had purchase	friend	6
had purchase	friend	6
had purchase	friend	6
had purchase	friend	6
had purchase	friend	6
had purchase	friend	6
had purchase	friend	6
had purchase	friend	6
had purchase	friend	6
had purchase	friend	6
had purchase	friend	6
had purchase	friend	6
had purchase	friend	7
had purchase	friend	7
had purchase	friend	7
had purchase	friend	7
had purchase	friend	7
had purchase	friend	7
had purchase	friend	7
had purchase	friend	7
had purchase	friend	7
had purchase	friend	7
had purchase	friend	7
had purchase	friend	7
had purchase	friend	7
had purchase	friend	7
had purchase	friend	7
had purchase	friend	7
had purchase	friend	7
had purchase	friend	7
had not purchase	friend	1
had not purchase	friend	1
had not purchase	friend	1
had not purchase	friend	1
had not purchase	friend	1
had not purchase	friend	1
had not purchase	friend	1
had not purchase	friend	1
had not purchase	friend	1
had not purchase	friend	1
had not purchase	friend	2
had not purchase	friend	2
had not purchase	friend	2
had not purchase	friend	2
had not purchase	friend	2
had not purchase	friend	2
had not purchase	friend	3
had not purchase	friend	3
had not purchase	friend	3
had not purchase	friend	3
had not purchase	friend	3
had not purchase	friend	3
had not purchase	friend	3
had not purchase	friend	3
had not purchase	friend	3
had not purchase	friend	3
had not purchase	friend	3
had not purchase	friend	4
had not purchase	friend	4
had not purchase	friend	4
had not purchase	friend	4
had not purchase	friend	4
had not purchase	friend	4
had not purchase	friend	4
had not purchase	friend	4
had not purchase	friend	4
had not purchase	friend	4
had not purchase	friend	5
had not purchase	friend	5
had not purchase	friend	5
had not purchase	friend	5
had not purchase	friend	5
had not purchase	friend	5
had not purchase	friend	5
had not purchase	friend	5
had not purchase	friend	5
had not purchase	friend	5
had not purchase	friend	5
had not purchase	friend	5
had not purchase	friend	5
had not purchase	friend	5
had not purchase	friend	5
had not purchase	friend	5
had not purchase	friend	6
had not purchase	friend	6
had not purchase	friend	6
had not purchase	friend	6
had not purchase	friend	6
had not purchase	friend	6
had not purchase	friend	6
had not purchase	friend	6
had not purchase	friend	6
had not purchase	friend	6
had not purchase	friend	6
had not purchase	friend	6
had not purchase	friend	6
had not purchase	friend	6
had not purchase	friend	6
had not purchase	friend	6
had not purchase	friend	6
had not purchase	friend	6
had not purchase	friend	6
had not purchase	friend	6
had not purchase	friend	6
had not purchase	friend	6
had not purchase	friend	6
had not purchase	friend	6
had not purchase	friend	6
had not purchase	friend	6
had not purchase	friend	6
had not purchase	friend	7
had not purchase	friend	7
had not purchase	friend	7
had not purchase	friend	7
had not purchase	friend	7
had not purchase	friend	7
had not purchase	friend	7
had not purchase	friend	7
had not purchase	friend	7
had not purchase	friend	7
had not purchase	friend	7
had not purchase	friend	7
had not purchase	friend	7
had not purchase	friend	7
had not purchase	friend	7
had not purchase	friend	7
had not purchase	friend	7
had not purchase	friend	7
had not purchase	friend	7
had not purchase	friend	7
had not purchase	friend	7
had not purchase	friend	7
