# Supplementary material for: A study of consumer-generated advertising—An experimental analysis based on purchase experiences, information channels, and privacy costs
Source: PLoS One. 2026 Feb 19;21(2):e0340481. doi: 10.1371/journal.pone.0340481 (PMC12919808; doi:10.1371/journal.pone.0340481)
Supplement: S2 Table — (XLSX) [file pone.0340481.s002.xlsx]

## Sheet: Sheet1
information channels（1：autonomous；2：friend）	privacy costs（1：low cost;2:high cost）	recommendation intention（from low to high：1-7）
1	1	1
1	1	1
1	1	1
1	1	1
1	1	1
1	1	1
1	1	1
1	1	1
1	1	1
1	1	1
1	1	1
1	1	1
1	1	2
1	1	2
1	1	2
1	1	2
1	1	2
1	1	2
1	1	2
1	1	2
1	1	2
1	1	2
1	1	2
1	1	2
1	1	2
1	1	3
1	1	3
1	1	3
1	1	3
1	1	3
1	1	3
1	1	3
1	1	4
1	1	4
1	1	4
1	1	4
1	1	4
1	1	4
1	1	4
1	1	5
1	1	5
1	1	5
1	1	5
1	1	5
1	1	5
1	1	5
1	1	5
1	1	5
1	1	5
1	1	5
1	1	5
1	1	5
1	1	5
1	1	6
1	1	6
1	1	6
1	1	6
1	1	6
1	1	6
1	1	6
1	1	6
1	1	6
1	1	6
1	1	6
1	1	6
1	1	6
1	1	6
1	1	6
1	1	6
1	1	6
1	1	6
1	1	6
1	1	7
1	1	7
1	1	7
1	1	7
1	1	7
1	1	7
1	1	7
1	1	7
1	1	7
1	1	7
1	1	7
1	1	7
1	1	7
1	1	7
1	1	7
1	1	7
1	1	7
1	1	7
1	2	1
1	2	1
1	2	1
1	2	1
1	2	1
1	2	1
1	2	1
1	2	1
1	2	1
1	2	1
1	2	1
1	2	1
1	2	1
1	2	2
1	2	2
1	2	2
1	2	2
1	2	2
1	2	2
1	2	2
1	2	2
1	2	2
1	2	2
1	2	2
1	2	2
1	2	2
1	2	2
1	2	3
1	2	3
1	2	3
1	2	3
1	2	3
1	2	3
1	2	3
1	2	3
1	2	3
1	2	3
1	2	4
1	2	4
1	2	4
1	2	4
1	2	4
1	2	4
1	2	4
1	2	4
1	2	5
1	2	5
1	2	5
1	2	5
1	2	5
1	2	5
1	2	5
1	2	5
1	2	6
1	2	6
1	2	6
1	2	6
1	2	6
1	2	6
1	2	6
1	2	6
1	2	7
1	2	7
1	2	7
1	2	7
2	2	1
2	2	1
2	2	1
2	2	1
2	2	1
2	2	1
2	2	1
2	2	1
2	2	1
2	2	1
2	2	1
2	2	1
2	2	1
2	2	1
2	2	1
2	2	1
2	2	1
2	2	2
2	2	2
2	2	2
2	2	2
2	2	2
2	2	2
2	2	2
2	2	2
2	2	2
2	2	2
2	2	2
2	2	2
2	2	2
2	2	3
2	2	3
2	2	3
2	2	3
2	2	3
2	2	3
2	2	3
2	2	3
2	2	3
2	2	3
2	2	3
2	2	4
2	2	4
2	2	4
2	2	4
2	2	4
2	2	5
2	2	5
2	2	5
2	2	5
2	2	5
2	2	5
2	2	5
2	2	5
2	2	5
2	2	5
2	2	5
2	2	5
2	2	5
2	2	5
2	2	5
2	2	5
2	2	5
2	2	5
2	2	5
2	2	5
2	2	5
2	2	5
2	2	5
2	2	5
2	2	5
2	2	5
2	2	5
2	2	5
2	2	5
2	2	5
2	2	5
2	2	5
2	2	5
2	2	5
2	2	5
2	2	5
2	2	5
2	2	5
2	2	6
2	2	6
2	2	6
2	2	6
2	2	6
2	2	6
2	2	6
2	2	6
2	2	6
2	2	6
2	2	6
2	2	6
2	2	6
2	2	6
2	2	6
2	2	6
2	2	6
2	2	6
2	2	6
2	2	6
2	2	6
2	2	6
2	2	6
2	2	6
2	2	6
2	2	6
2	2	7
2	2	7
2	2	7
2	2	7
2	2	7
2	2	7
2	2	7
2	2	7
2	2	7
2	2	7
2	2	7
2	2	7
2	2	7
2	2	7
2	2	7
2	2	7
2	1	1
2	1	1
2	1	1
2	1	1
2	1	1
2	1	1
2	1	1
2	1	1
2	1	1
2	1	1
2	1	1
2	1	1
2	1	1
2	1	1
2	1	1
2	1	2
2	1	2
2	1	2
2	1	2
2	1	2
2	1	2
2	1	2
2	1	2
2	1	2
2	1	2
2	1	2
2	1	2
2	1	2
2	1	2
2	1	2
2	1	2
2	1	3
2	1	3
2	1	3
2	1	3
2	1	3
2	1	3
2	1	3
2	1	3
2	1	3
2	1	3
2	1	3
2	1	4
2	1	4
2	1	4
2	1	4
2	1	4
2	1	4
2	1	4
2	1	4
2	1	4
2	1	4
2	1	4
2	1	4
2	1	5
2	1	5
2	1	5
2	1	5
2	1	5
2	1	5
2	1	5
2	1	5
2	1	5
2	1	5
2	1	5
2	1	5
2	1	5
2	1	5
2	1	5
2	1	5
2	1	5
2	1	5
2	1	5
2	1	5
2	1	5
2	1	5
2	1	5
2	1	5
2	1	5
2	1	5
2	1	6
2	1	6
2	1	6
2	1	6
2	1	6
2	1	6
2	1	6
2	1	6
2	1	6
2	1	6
2	1	6
2	1	6
2	1	6
2	1	6
2	1	6
2	1	6
2	1	6
2	1	6
2	1	6
2	1	6
2	1	6
2	1	6
2	1	6
2	1	6
2	1	6
2	1	6
2	1	6
2	1	6
2	1	6
2	1	6
2	1	6
2	1	7
2	1	7
2	1	7
2	1	7
2	1	7
2	1	7
2	1	7
2	1	7
2	1	7
2	1	7
2	1	7
