# Supplementary material for: A study of consumer-generated advertising—An experimental analysis based on purchase experiences, information channels, and privacy costs
Source: PLoS One. 2026 Feb 19;21(2):e0340481. doi: 10.1371/journal.pone.0340481 (PMC12919808; doi:10.1371/journal.pone.0340481)
Supplement: S3 Table — (XLSX) [file pone.0340481.s003.xlsx]

## Sheet: Sheet1
privacy cost	purchase experience	Recommendation Interaction（from low to high:1-7)
high	had not purchase	4
high	had not purchase	1
high	had not purchase	1
high	had not purchase	1
high	had not purchase	1
high	had not purchase	1
high	had not purchase	1
high	had not purchase	1
high	had not purchase	1
high	had not purchase	1
high	had not purchase	1
high	had not purchase	1
high	had not purchase	1
high	had not purchase	1
high	had not purchase	1
high	had not purchase	1
high	had not purchase	1
high	had not purchase	1
high	had not purchase	1
high	had not purchase	2
high	had not purchase	2
high	had not purchase	2
high	had not purchase	2
high	had not purchase	2
high	had not purchase	2
high	had not purchase	2
high	had not purchase	2
high	had not purchase	3
high	had not purchase	3
high	had not purchase	3
high	had not purchase	3
high	had not purchase	3
high	had not purchase	3
high	had not purchase	3
high	had not purchase	3
high	had not purchase	3
high	had not purchase	3
high	had not purchase	4
high	had not purchase	4
high	had not purchase	4
high	had not purchase	4
high	had not purchase	4
high	had not purchase	5
high	had not purchase	5
high	had not purchase	5
high	had not purchase	5
high	had not purchase	6
high	had not purchase	6
high	had not purchase	6
high	had not purchase	6
high	had not purchase	6
high	had not purchase	6
high	had not purchase	6
high	had not purchase	6
high	had not purchase	7
high	had not purchase	7
high	had not purchase	7
high	had not purchase	7
high	had not purchase	7
low	had not purchase	1
low	had not purchase	1
low	had not purchase	1
low	had not purchase	1
low	had not purchase	1
low	had not purchase	1
low	had not purchase	1
low	had not purchase	1
low	had not purchase	1
low	had not purchase	1
low	had not purchase	2
low	had not purchase	2
low	had not purchase	2
low	had not purchase	2
low	had not purchase	2
low	had not purchase	2
low	had not purchase	2
low	had not purchase	2
low	had not purchase	2
low	had not purchase	2
low	had not purchase	2
low	had not purchase	2
low	had not purchase	2
low	had not purchase	2
low	had not purchase	2
low	had not purchase	2
low	had not purchase	2
low	had not purchase	3
low	had not purchase	3
low	had not purchase	3
low	had not purchase	3
low	had not purchase	3
low	had not purchase	3
low	had not purchase	3
low	had not purchase	3
low	had not purchase	3
low	had not purchase	3
low	had not purchase	3
low	had not purchase	3
low	had not purchase	3
low	had not purchase	3
low	had not purchase	3
low	had not purchase	3
low	had not purchase	3
low	had not purchase	3
low	had not purchase	3
low	had not purchase	3
low	had not purchase	3
low	had not purchase	3
low	had not purchase	3
low	had not purchase	3
low	had not purchase	4
low	had not purchase	4
low	had not purchase	4
low	had not purchase	4
low	had not purchase	4
low	had not purchase	4
low	had not purchase	4
low	had not purchase	4
low	had not purchase	4
low	had not purchase	4
low	had not purchase	4
low	had not purchase	4
low	had not purchase	4
low	had not purchase	4
low	had not purchase	4
low	had not purchase	4
low	had not purchase	4
low	had not purchase	4
low	had not purchase	4
low	had not purchase	4
low	had not purchase	4
low	had not purchase	4
low	had not purchase	4
low	had not purchase	5
low	had not purchase	5
low	had not purchase	5
low	had not purchase	5
low	had not purchase	5
low	had not purchase	5
low	had not purchase	5
low	had not purchase	5
low	had not purchase	5
low	had not purchase	5
low	had not purchase	5
low	had not purchase	5
low	had not purchase	5
low	had not purchase	5
low	had not purchase	5
low	had not purchase	5
low	had not purchase	5
low	had not purchase	5
low	had not purchase	5
low	had not purchase	5
low	had not purchase	5
low	had not purchase	5
low	had not purchase	5
low	had not purchase	5
low	had not purchase	5
low	had not purchase	5
low	had not purchase	5
low	had not purchase	6
low	had not purchase	6
low	had not purchase	6
low	had not purchase	6
low	had not purchase	6
low	had not purchase	6
low	had not purchase	6
low	had not purchase	6
low	had not purchase	6
low	had not purchase	6
low	had not purchase	6
low	had not purchase	6
low	had not purchase	6
low	had not purchase	6
low	had not purchase	6
low	had not purchase	6
low	had not purchase	6
low	had not purchase	6
low	had not purchase	6
low	had not purchase	6
low	had not purchase	6
low	had not purchase	6
low	had not purchase	6
low	had not purchase	6
low	had not purchase	6
low	had not purchase	6
low	had not purchase	6
low	had not purchase	6
low	had not purchase	6
low	had not purchase	6
low	had not purchase	6
low	had not purchase	6
low	had not purchase	6
low	had not purchase	7
low	had not purchase	7
low	had not purchase	7
low	had not purchase	7
low	had not purchase	7
low	had not purchase	7
low	had not purchase	7
low	had not purchase	7
low	had not purchase	7
low	had not purchase	7
low	had not purchase	7
low	had not purchase	7
low	had not purchase	7
low	had not purchase	7
low	had not purchase	7
low	had not purchase	7
low	had not purchase	7
low	had not purchase	7
low	had not purchase	7
low	had not purchase	7
low	had not purchase	7
low	had not purchase	7
low	had not purchase	7
low	had not purchase	7
low	had not purchase	7
low	had not purchase	7
high	had purchase	1
high	had purchase	1
high	had purchase	1
high	had purchase	2
high	had purchase	2
high	had purchase	2
high	had purchase	2
high	had purchase	2
high	had purchase	2
high	had purchase	2
high	had purchase	3
high	had purchase	3
high	had purchase	3
high	had purchase	3
high	had purchase	3
high	had purchase	3
high	had purchase	3
high	had purchase	3
high	had purchase	3
high	had purchase	4
high	had purchase	4
high	had purchase	4
high	had purchase	4
high	had purchase	4
high	had purchase	4
high	had purchase	4
high	had purchase	4
high	had purchase	4
high	had purchase	4
high	had purchase	4
high	had purchase	4
high	had purchase	4
high	had purchase	5
high	had purchase	5
high	had purchase	5
high	had purchase	5
high	had purchase	5
high	had purchase	5
high	had purchase	5
high	had purchase	5
high	had purchase	6
high	had purchase	6
high	had purchase	6
high	had purchase	6
high	had purchase	6
high	had purchase	6
high	had purchase	6
high	had purchase	7
high	had purchase	7
high	had purchase	7
high	had purchase	7
high	had purchase	7
high	had purchase	7
high	had purchase	7
high	had purchase	7
high	had purchase	7
low	had purchase	1
low	had purchase	1
low	had purchase	1
low	had purchase	1
low	had purchase	2
low	had purchase	2
low	had purchase	2
low	had purchase	2
low	had purchase	2
low	had purchase	2
low	had purchase	2
low	had purchase	2
low	had purchase	3
low	had purchase	3
low	had purchase	3
low	had purchase	3
low	had purchase	3
low	had purchase	3
low	had purchase	3
low	had purchase	3
low	had purchase	3
low	had purchase	3
low	had purchase	3
low	had purchase	3
low	had purchase	3
low	had purchase	3
low	had purchase	3
low	had purchase	3
low	had purchase	3
low	had purchase	4
low	had purchase	4
low	had purchase	4
low	had purchase	4
low	had purchase	4
low	had purchase	4
low	had purchase	4
low	had purchase	4
low	had purchase	4
low	had purchase	4
low	had purchase	4
low	had purchase	4
low	had purchase	4
low	had purchase	4
low	had purchase	4
low	had purchase	4
low	had purchase	4
low	had purchase	4
low	had purchase	4
low	had purchase	4
low	had purchase	4
low	had purchase	4
low	had purchase	4
low	had purchase	4
low	had purchase	5
low	had purchase	5
low	had purchase	5
low	had purchase	5
low	had purchase	5
low	had purchase	5
low	had purchase	5
low	had purchase	5
low	had purchase	5
low	had purchase	5
low	had purchase	5
low	had purchase	5
low	had purchase	5
low	had purchase	5
low	had purchase	5
low	had purchase	5
low	had purchase	5
low	had purchase	5
low	had purchase	5
low	had purchase	5
low	had purchase	5
low	had purchase	5
low	had purchase	5
low	had purchase	5
low	had purchase	5
low	had purchase	5
low	had purchase	5
low	had purchase	5
low	had purchase	5
low	had purchase	5
low	had purchase	6
low	had purchase	6
low	had purchase	6
low	had purchase	6
low	had purchase	6
low	had purchase	6
low	had purchase	6
low	had purchase	6
low	had purchase	6
low	had purchase	6
low	had purchase	6
low	had purchase	6
low	had purchase	6
low	had purchase	6
low	had purchase	6
low	had purchase	6
low	had purchase	6
low	had purchase	6
low	had purchase	6
low	had purchase	6
low	had purchase	6
low	had purchase	6
low	had purchase	6
low	had purchase	6
low	had purchase	6
low	had purchase	6
low	had purchase	6
low	had purchase	6
low	had purchase	6
low	had purchase	6
low	had purchase	6
low	had purchase	7
low	had purchase	7
low	had purchase	7
low	had purchase	7
low	had purchase	7
low	had purchase	7
low	had purchase	7
low	had purchase	7
low	had purchase	7
low	had purchase	7
low	had purchase	7
low	had purchase	7
low	had purchase	7
low	had purchase	7
low	had purchase	7
low	had purchase	7
